# Supplementary material for: Self-directed learning assessment practices in undergraduate health professions education: a systematic review
Source: Med Educ Online. 2023 Mar 15;28(1):2189553. doi: 10.1080/10872981.2023.2189553 (PMC10026772; doi:10.1080/10872981.2023.2189553)
Supplement: Supplemental Material [file ZMEO_A_2189553_SM8375.zip]

Archive with 3 entries (2 files):
- Supplementary files/
- Supplementary files/Appendix 1.docx
- Supplementary files/Appendix 2.docx
